# Supplementary material for: Effects of Dietary Nano-Composite of Copper and Carbon on Antioxidant Capacity, Immunity, and Cecal Microbiota of Weaned Ira White Rabbits
Source: Animals (Basel). 2025 Jan 11;15(2):184. doi: 10.3390/ani15020184 (PMC11758615; doi:10.3390/ani15020184)
Supplement: Supplementary file 1 [file animals-15-00184-s001.zip]

Archive with 1 entries (1 files):
- animals-3373268-supplementary.pdf
